# Supplementary material for: Effect of place-based policy on regional economic growth: A quasi-natural experiment from China’s Old Revolutionary Development Program
Source: PLoS One. 2023 Jul 27;18(7):e0288901. doi: 10.1371/journal.pone.0288901 (PMC10374117; doi:10.1371/journal.pone.0288901)
Supplement: S1 File — (XLS) [file pone.0288901.s001.xls]

## Sheet: Sheet1
Cityid	Year	Nightlight	ORDP	Population_density	Consumption	Human_capital	Financial_development	Foreign_investment	industrial_structure	Information_infrastructure	Government_intervention
340100	2013	1.21343	0	0.0621669	0.316899	8.1592	1.76177	13.9876	2.3413	4.63473	0.0917494
340200	2013	0.794123	0	0.0642118	0.266705	5.56741	1.01375	13.8319	2.2162	4.07754	0.0905366
340300	2013	0.660538	0	0.0615927	0.421509	3.36219	1.24877	13.3489	2.1463	3.61092	0.0970657
340400	2013	0.763916	0	0.0941563	0.355428	4.82265	1.47654	11.9365	2.218	3.46574	0.158694
340500	2013	0.892339	0	0.056409	0.233089	3.90337	1.11993	13.894	2.232	3.52636	0.087677
340600	2013	0.71295	0	0.0782561	0.277772	3.0241	1.22773	12.5584	2.1729	3.33221	0.103089
340700	2013	1.02215	0	0.0617818	0.228572	6.00714	0.93768	12.4278	2.2434	2.83321	0.117444
340800	2013	-0.0025031	0	0.0405862	0.369185	2.51383	1.39306	12.5418	2.1836	3.95124	0.0530214
341000	2013	-0.315853	0	0.0150301	0.417015	2.56621	1.57627	11.962	2.3165	2.99573	0.158453
341100	2013	0.315419	0	0.0332569	0.311632	2.41055	1.18281	13.0161	2.0869	3.7612	0.0667936
341200	2013	0.0440169	0	0.107733	0.478144	1.44596	1.64628	11.3289	2.0758	5.273	0.102806
341300	2013	0.101352	0	0.065587	0.29938	1.26848	1.13955	12.6196	2.0846	3.68888	0.0435027
341500	2013	-0.0193527	0	0.0397923	0.429841	1.72205	1.50784	12.1457	2.121	3.68888	0.108261
341600	2013	-0.0382212	0	0.0755792	0.436224	1.30817	1.17252	12.5979	2.1024	3.4012	0.0981917
341700	2013	0.0033278	0	0.0195721	0.308242	3.12569	1.28938	11.9973	2.2204	2.89037	0.157957
341800	2013	0.183016	0	0.0225006	0.360188	1.76039	1.08749	12.7796	2.1901	3.49651	0.0428284
410100	2013	1.24463	0	0.123435	0.417036	10.7539	2.00752	14.5369	2.393	5.31812	0.0925098
410200	2013	0.0132452	0	0.0858318	0.423753	2.9228	0.831854	12.5131	2.1417	3.98898	0.0520171
410300	2013	0.417613	0	0.0454384	0.404105	3.16692	1.06671	14.1351	2.2642	4.92725	0.0563458
410400	2013	0.282041	0	0.0680035	0.347406	2.12121	1.07024	12.5449	2.2089	3.85015	0.057868
410500	2013	0.118187	0	0.0818825	0.316388	1.63796	0.941123	12.3703	2.1926	4.21951	0.0508541
410600	2013	0.244727	0	0.0760312	0.233497	2.48583	0.684764	12.7527	2.0865	3.2581	0.0774692
410700	2013	0.250405	0	0.0730823	0.318914	3.72824	0.978668	13.0354	2.1937	4.35671	0.053255
410800	2013	0.327995	0	0.0903464	0.291233	3.90348	0.674442	12.9236	2.17	3.82864	0.0494481
410900	2013	0.197359	0	0.100895	0.323172	1.58116	0.859358	12.3942	2.0755	3.46574	0.0582937
411000	2013	0.207014	0	0.0998799	0.292503	1.95751	0.751251	12.7036	2.1347	3.8712	0.0301471
411100	2013	0.0983359	0	0.126944	0.390088	2.17848	0.797839	12.9854	2.0724	3.21888	0.0982856
411200	2013	0.370989	0	0.0216082	0.261161	2.38034	0.785204	13.1955	2.1738	4.75359	0.0445551
411400	2013	0.007472	0	0.0880605	0.405285	1.64617	1.01358	12.0508	2.0857	4.11087	0.0614706
411500	2013	-0.0998203	0	0.0542769	0.426752	1.8512	1.15741	12.4745	2.0649	3.7612	0.0262294
411600	2013	-0.452819	0	0.0945406	0.42262	0.854979	0.924591	12.5209	2.003	4.02535	0.0224369
411700	2013	-0.197435	0	0.0594046	0.379674	1.10275	1.10896	12.184	2.0515	3.82864	0.0402618
420200	2013	0.331699	0	0.0572332	0.403693	2.07568	0.997259	12.623	2.221	3.68888	0.0591761
420300	2013	0.0091249	0	0.014641	0.448551	2.37211	1.32944	11.4794	2.229	4.21951	0.0621964
420500	2013	0.295154	0	0.0189765	0.305187	2.29035	0.841219	12.0271	2.1603	4.15888	0.0525884
420600	2013	-0.0654278	0	0.0301653	0.328891	1.88155	0.775389	12.7155	2.1525	4.12713	0.0611223
420700	2013	0.54087	0	0.068797	0.325075	1.64089	0.63052	11.5162	2.1567	2.77259	0.112285
420800	2013	-0.0833816	0	0.0242502	0.328855	1.19072	0.932351	11.9998	2.1415	3.63759	0.0505004
420900	2013	-0.0743644	0	0.0591919	0.48642	1.09754	1.13333	12.2494	2.1214	3.91202	0.0504426
421100	2013	0.0831149	0	0.0429742	0.470084	1.3287	1.29033	10.6406	2.0734	4.02535	0.0114487
421200	2013	0.123691	0	0.0299691	0.36766	1.87042	0.890501	11.937	2.1413	3.52636	0.0577417
421300	2013	-0.475351	0	0.0267331	0.468737	0.55955	1.09438	10.903	2.1392	3.43399	0.0625034
450200	2013	0.493171	0	0.0200247	0.377315	3.94842	1.16593	12.3297	2.2073	4.17439	0.0680498
450300	2013	-0.0244635	0	0.0187361	0.364331	4.22089	1.24676	10.35	2.1603	4.21951	0.0508842
450400	2013	-0.0761614	0	0.026708	0.294789	1.73081	0.767831	9.83944	2.1071	3.3673	0.0689505
450500	2013	0.467918	0	0.0507642	0.227257	2.48707	0.892867	10.873	2.103	3.29584	0.096508
450600	2013	0.257223	0	0.0149086	0.155057	1.47957	0.825721	9.52871	2.1753	2.63906	0.105239
450700	2013	-0.124053	0	0.032623	0.356647	1.7034	0.920144	12.7183	2.0975	3.2581	0.101069
450800	2013	-0.276632	0	0.050764	0.433585	0.3801	1.10176	9.4417	2.1577	3.43399	0.0885096
450900	2013	-0.153734	0	0.0546553	0.402942	1.51822	0.983163	9.7252	2.1536	3.78419	0.0513411
451000	2013	0.222477	0	0.0113723	0.222173	1.97044	0.958975	7.07573	2.0908	3.4012	0.0182873
451100	2013	-0.260283	0	0.0198758	0.280751	2.25531	0.955162	10.6391	2.0998	2.83321	0.0946535
451200	2013	0.151289	0	0.0123581	0.376399	1.27994	1.37248	10.7539	2.1348	3.33221	0.0221167
451300	2013	-0.399235	0	0.0190618	0.234444	1.04519	0.869144	9.54657	2.0529	2.83321	0.0464127
451400	2013	-0.588787	0	0.0142231	0.164865	1.73091	0.85715	10.2523	2.0642	2.70805	0.0548026
510100	2013	1.74149	0	0.0979148	0.412002	7.86762	2.5977	15.7537	2.4636	5.54908	0.0561189
510300	2013	0.666118	0	0.0752568	0.389737	1.90385	0.97341	9.55451	2.1639	3.4012	0.086351
510400	2013	0.490623	0	0.0151331	0.273863	3.71366	0.979142	11.1409	2.1847	3.17805	0.10318
510500	2013	0.560568	0	0.0415495	0.361201	2.54988	1.23585	10.3976	2.1271	3.63759	0.108067
510600	2013	0.821614	0	0.0663283	0.335018	2.68638	1.28468	11.7415	2.1206	3.93183	0.0444601
510700	2013	0.574739	0	0.0270348	0.4467	3.12896	1.6564	11.9148	2.1578	4.17439	0.0905938
510800	2013	0.240983	0	0.0190178	0.423058	1.51954	1.80041	10.2741	2.1553	3.29584	0.158187
510900	2013	0.606136	0	0.0712488	0.416517	1.5631	1.2127	10.437	2.0884	3.13549	0.0980048
511000	2013	0.603405	0	0.0792572	0.295622	1.79763	1.00771	11.0318	2.0518	3.2581	0.0514641
511100	2013	0.655359	0	0.0279808	0.343289	2.41441	1.34347	11.0914	2.1534	3.71357	0.0797652
511300	2013	0.874774	0	0.0608319	0.393942	2.1849	1.4426	10.5051	2.0342	4.00733	0.0856462
511400	2013	0.266841	0	0.0493277	0.329178	2.08012	1.29763	11.742	2.0926	3.33221	0.0665219
511500	2013	0.491643	0	0.0414739	0.370277	1.80512	1.17185	10.2461	2.0977	3.66356	0.0772229
511600	2013	0.470524	0	0.0741839	0.349735	1.5166	1.33471	10.1432	2.117	3.13549	0.0674163
511700	2013	0.504304	0	0.0414516	0.396164	1.69123	1.27512	10.2992	2.0406	3.61092	0.0274362
511800	2013	0.390915	0	0.0104347	0.350062	3.68522	2.01663	8.86399	2.1226	2.89037	0.115877
511900	2013	0.311154	0	0.0317416	0.433466	1.20859	1.6315	9.26348	2.1597	2.70805	0.205591
512000	2013	0.448418	0	0.0637312	0.308082	1.18181	0.992231	10.1461	2.0133	3.21888	0.0494448
610100	2013	1.79964	0	0.0799148	0.521694	11.949	2.81794	14.4774	2.4772	5.58725	0.130923
610200	2013	0.170446	0	0.0217424	0.224747	0.809229	1.22004	9.83082	2.197	2.30259	0.124309
610300	2013	0.222477	0	0.0212839	0.304023	2.71999	1.06547	10.678	2.1381	3.7612	0.0718229
610700	2013	0.322084	0	0.0141543	0.281433	1.75766	1.41407	9.86261	2.1457	3.46574	0.0241166
611000	2013	-0.318141	0	0.0129898	0.238449	1.80742	1.16234	10.2663	2.1502	2.99573	0.0412046
340100	2014	1.21837	0	0.0622805	0.321732	8.6768	1.76481	14.1083	2.3501	4.70953	0.0928694
340200	2014	0.702685	0	0.0638068	0.283006	4.66153	0.971184	14.023	2.2587	4.14314	0.0888397
340300	2014	0.71662	0	0.0623593	0.440034	3.27459	1.24519	13.5514	2.1709	3.71357	0.0950955
340400	2014	0.765468	0	0.0941951	0.44137	4.6788	1.55672	11.7235	2.2498	3.61092	0.139157
340500	2014	0.815365	0	0.0561126	0.280195	3.16703	1.10689	13.8943	2.261	3.63759	0.0680416
340600	2014	0.473643	0	0.078548	0.289323	2.9235	1.24819	12.72	2.2132	3.55535	0.0978242
340700	2014	0.911613	0	0.0614488	0.264108	6.50989	0.944131	11.6974	2.2522	2.89037	0.112724
340800	2014	-0.0952268	0	0.040313	0.388625	2.19365	1.44894	12.0064	2.1974	3.98898	0.0366904
341000	2014	-0.42312	0	0.0150607	0.499628	2.57258	1.61973	12.0494	2.3229	3.09104	0.158643
341100	2014	0.282041	0	0.0332643	0.334649	2.49506	1.17081	13.2486	2.1112	3.95124	0.0688699
341200	2014	0.0707691	0	0.107549	0.5033	1.45972	1.72211	11.524	2.1096	4.09434	0.114193
341300	2014	0.0279394	0	0.0646242	0.301821	1.22016	1.15262	12.8	2.1252	4.56435	0.0433387
341500	2014	-0.0202027	0	0.0391597	0.46312	1.71876	1.56558	12.2838	2.1325	3.61092	0.118971
341600	2014	-0.0861027	0	0.0744514	0.439559	1.35687	1.2005	12.8122	2.1652	3.55535	0.103697
341700	2014	-0.14599	0	0.0194149	0.341036	2.78804	1.29276	12.1329	2.2634	2.94444	0.152474
341800	2014	0.0376169	0	0.0227239	0.409083	1.52123	1.12975	12.9572	2.229	3.58352	0.0420554
410100	2014	1.32587	0	0.125947	0.429927	11.103	2.05926	14.6174	2.442	5.33754	0.0961929
410200	2014	0.172424	0	0.0885655	0.394298	3.05237	0.853909	12.6296	2.1634	4.02535	0.0532755
410300	2014	0.297013	0	0.0456944	0.435127	3.24171	1.14005	14.2079	2.3481	5.01063	0.0593928
410400	2014	0.152005	0	0.07068	0.37265	1.92847	1.10882	12.3202	2.2589	4.02535	0.0572989
410500	2014	0.250405	0	0.083161	0.333995	1.6719	1.00119	12.4805	2.2474	4.43082	0.0505845
410600	2014	0.380303	0	0.0764895	0.239584	2.52714	0.700232	12.9245	2.1403	3.4012	0.0805729
410700	2014	0.300778	0	0.0727556	0.33565	3.28251	0.989819	13.1888	2.1971	4.5326	0.0512051
410800	2014	0.361482	0	0.0907885	0.302556	4.00225	0.685524	13.0114	2.2336	3.93183	0.0467928
410900	2014	0.300105	0	0.101361	0.328885	1.40535	0.844874	12.6091	2.173	3.71357	0.0551586
411000	2014	0.186857	0	0.100382	0.296518	1.70616	0.734593	12.8128	2.2154	3.97029	0.03059
411100	2014	0.127367	0	0.0990713	0.410557	1.98043	0.800758	13.0912	2.1311	3.4012	0.0934354
411200	2014	0.110348	0	0.0217035	0.28288	1.76822	0.759903	13.284	2.1952	4.77069	0.0404386
411400	2014	0.0409674	0	0.0887238	0.417097	1.52644	1.03666	12.1537	2.1254	4.26268	0.0665337
411500	2014	-0.17833	0	0.0474703	0.442917	1.83969	1.19212	12.5905	2.084	3.80666	0.0257484
411600	2014	-0.462035	0	0.103411	0.428144	0.785084	0.944348	12.5273	2.0235	4.12713	0.0277495
411700	2014	-0.202524	0	0.0610356	0.394116	0.988855	1.17241	12.2895	2.117	4.14314	0.0428828
420200	2014	0.276368	0	0.0578442	0.426487	2.002	1.02213	12.7304	2.2339	3.7612	0.0593863
420300	2014	-0.0915672	0	0.0146537	0.456899	2.23885	1.37556	11.616	2.2401	4.14314	0.0626267
420500	2014	0.275103	0	0.0189907	0.307939	2.16166	0.824736	12.1619	2.1825	4.27667	0.0609725
420600	2014	-0.0270287	0	0.030187	0.329332	1.29995	0.793785	12.7651	2.1667	3.8712	0.0684136
420700	2014	0.479851	0	0.0691342	0.335376	1.67169	0.6542	11.772	2.1706	2.83321	0.110123
420800	2014	-0.111863	0	0.0242099	0.344715	1.15052	0.959114	12.1094	2.1588	3.55535	0.0545505
420900	2014	-0.0583356	0	0.0590011	0.508836	1.16021	1.19105	12.159	2.1374	3.78419	0.0537367
421100	2014	0.0998453	0	0.0424701	0.490458	1.30138	1.36658	10.8852	2.1089	4.17439	0.011624
421200	2014	0.0800427	0	0.0304071	0.375185	1.88533	0.924785	10.4946	2.1489	3.7612	0.0571429
421300	2014	-0.479381	0	0.0266812	0.489833	0.528355	1.16921	11.0214	2.1558	3.52636	0.0647955
450200	2014	0.577081	0	0.0203205	0.388589	3.93781	1.15629	11.0242	2.2632	4.30406	0.0685488
450300	2014	-0.0125788	0	0.0189042	0.373758	4.52549	1.2423	11.3963	2.1729	4.2485	0.0521055
450400	2014	-0.079765	0	0.0270337	0.308318	1.64596	0.803563	8.79814	2.1687	3.33221	0.0814756
450500	2014	0.628164	0	0.0507342	0.217069	2.90567	0.838248	11.4245	2.1154	3.33221	0.0887067
450600	2014	0.0968242	0	0.015101	0.15565	1.31709	0.798454	9.56933	2.1815	2.63906	0.105166
450700	2014	-0.0236099	0	0.0330755	0.354691	1.01015	0.898399	11.5226	2.15	3.33221	0.094265
450800	2014	-0.315853	0	0.0512356	0.446438	0.384334	1.1246	9.51149	2.1967	3.52636	0.0860922
450900	2014	-0.0556889	0	0.055209	0.406715	1.38637	0.970716	9.81092	2.1882	3.82864	0.0544778
451000	2014	0.264286	0	0.0113806	0.219038	2.08456	0.959299	7.11859	2.1204	3.43399	0.0182442
451100	2014	-0.226273	0	0.0202587	0.298031	2.07341	1.02557	10.9223	2.1347	2.99573	0.108432
451200	2014	0.25011	0	0.0125433	0.37212	1.22684	1.35417	11.0854	2.2021	3.33221	0.0214501
451300	2014	-0.399235	0	0.0198643	0.243394	0.911299	0.897687	8.55106	2.1018	2.83321	0.103462
451400	2014	-0.594811	0	0.0143212	0.166895	1.8699	0.864287	10.5682	2.1191	2.77259	0.0544716
510100	2014	1.64239	0	0.0998845	0.444374	7.9286	2.66467	15.4984	2.4807	5.66296	0.0641328
510300	2014	0.60158	0	0.0753253	0.417062	2.26136	1.00167	9.51964	2.1805	3.55535	0.0850576
510400	2014	0.426357	0	0.0151196	0.281968	4.26068	0.92322	11.1335	2.2012	3.29584	0.0987086
510500	2014	0.518298	0	0.0415904	0.39008	2.44885	1.28042	10.5639	2.1437	3.97029	0.112562
510600	2014	0.747478	0	0.0664016	0.359473	2.62237	1.26582	11.7532	2.14	4.20469	0.0450955
510700	2014	0.521271	0	0.0271039	0.49262	3.17799	1.65943	11.8577	2.1766	4.36945	0.0819548
510800	2014	0.17185	0	0.0190117	0.46667	1.63738	1.77792	10.4472	2.1847	3.52636	0.153258
510900	2014	0.548603	0	0.0714366	0.452695	1.39537	1.2222	10.5161	2.101	3.46574	0.0620548
511000	2014	0.486533	0	0.0791086	0.307947	1.63601	0.980621	10.6852	2.0698	3.61092	0.0716492
511100	2014	0.490113	0	0.0279572	0.403599	2.5411	1.41892	11.0861	2.1797	3.7612	0.0792996
511300	2014	0.697305	0	0.0608319	0.435896	2.07348	1.50449	10.8065	2.062	4.00733	0.0894486
511400	2014	0.211746	0	0.0494398	0.365628	1.98552	1.32843	11.7441	2.1179	3.71357	0.0366924
511500	2014	0.257867	0	0.0417678	0.415834	1.77586	1.16721	10.3434	2.1186	3.73767	0.0763154
511600	2014	0.512324	0	0.0743889	0.399146	1.28243	1.37579	10.1567	2.1364	3.4012	0.0764948
511700	2014	0.457425	0	0.0414818	0.43967	1.47025	1.30014	10.5148	2.0647	3.89182	0.0475983
511800	2014	0.268117	0	0.010448	0.384422	3.72074	2.10687	9.44865	2.1407	3.17805	0.158215
511900	2014	0.146262	0	0.0311641	0.490771	0.928322	1.70207	9.45348	2.1864	3.17805	0.213147
512000	2014	0.322687	0	0.0637312	0.340533	1.05078	1.04202	11.0725	2.0355	3.3673	0.0561109
610100	2014	1.72698	0	0.0807468	0.563279	11.7095	2.7426	14.6374	2.5225	5.62762	0.0739388
610200	2014	0.155448	0	0.0213614	0.297024	0.287158	1.26582	9.46497	2.2313	2.56495	0.13313
610300	2014	0.229668	0	0.0211845	0.328484	2.34375	1.12255	13.1054	2.1635	4.09434	0.0711261
610700	2014	0.253996	0	0.0140773	0.284192	1.72117	1.40323	10.1106	2.1667	3.46574	0.0218536
611000	2014	-0.488847	0	0.0130469	0.237606	1.55526	1.16515	10.2917	2.1648	3.09104	0.0425355
340100	2015	1.21417	0	0.0627103	0.385786	8.91115	1.9377	14.261	2.381	5.23111	0.0921105
340200	2015	0.783521	0	0.063855	0.298306	4.6896	1.03718	14.1752	2.3302	4.27667	0.0959579
340300	2015	0.787699	0	0.0632415	0.455405	3.1928	1.29008	13.6728	2.2194	3.89182	0.101377
340400	2015	0.733969	0	0.0952786	0.509577	4.46267	1.55551	11.7717	2.2715	3.80666	0.132378
340500	2015	0.837608	0	0.0564337	0.306562	3.92153	1.17901	14.0047	2.317	3.7612	0.0741277
340600	2015	0.433405	0	0.0789858	0.372644	2.87727	1.36221	12.8309	2.263	3.61092	0.110896
340700	2015	0.899145	0	0.0614488	0.298726	6.24106	0.888489	11.8425	2.2789	3.04452	0.0929118
340800	2015	0.0058164	1	0.0403909	0.429211	1.71453	1.78693	11.6412	2.2343	4.00733	0.0685054
341000	2015	-0.476693	0	0.0152604	0.529561	2.53511	1.72586	11.5092	2.3935	3.17805	0.159386
341100	2015	0.293913	0	0.0332243	0.350005	2.49577	1.27613	13.3992	2.1284	4.15888	0.069184
341200	2015	0.14121	0	0.103049	0.532335	1.3474	1.93518	11.6526	2.1408	4.21951	0.128044
341300	2015	-0.0565704	0	0.0653496	0.343494	1.35034	1.20403	12.9508	2.1864	4.72739	0.114729
341500	2015	-0.0236099	1	0.0390092	0.476836	1.78549	1.92778	12.3932	2.1842	3.95124	0.142917
341600	2015	-0.0645385	0	0.0745159	0.462948	1.32511	1.33682	12.9213	2.1935	3.71357	0.116182
341700	2015	-0.145026	0	0.0192416	0.363446	2.4728	1.37363	12.2837	2.2797	3.13549	0.153747
341800	2015	0.0715452	0	0.0227361	0.434914	1.4549	1.24451	13.114	2.263	3.7612	0.0442599
410100	2015	1.37693	0	0.108849	0.450619	13.6039	2.28359	14.684	2.4656	5.48064	0.108955
410200	2015	0.126232	0	0.0859466	0.465267	3.01365	0.904311	12.847	2.237	3.97029	0.0743568
410300	2015	0.364012	0	0.0478111	0.462689	3.21234	1.20581	14.2796	2.3749	5.05625	0.0675967
410400	2015	0.127367	0	0.0713385	0.404597	1.82137	1.17863	12.4414	2.2824	3.82864	0.0561361
410500	2015	0.198851	0	0.083984	0.358464	1.80351	1.05862	12.6297	2.2773	4.5326	0.0560118
410600	2015	0.449337	0	0.0773327	0.256071	2.58658	0.748376	13.0816	2.1745	3.3673	0.0981043
410700	2015	0.234713	0	0.0735564	0.393669	3.45308	1.06952	13.2915	2.2768	4.64439	0.0551014
410800	2015	0.350017	0	0.0912994	0.324348	3.97552	0.749691	13.103	2.2603	4.36945	0.0477725
410900	2015	0.313483	0	0.102438	0.35434	1.07986	0.877269	12.7894	2.1973	4.21951	0.0639365
411000	2015	0.207753	0	0.101015	0.325722	1.56933	0.798236	12.9577	2.2538	4.12713	0.0350577
411100	2015	0.446287	0	0.0995691	0.440563	2.39946	0.852206	13.1863	2.1559	3.04452	0.108526
411200	2015	0.157004	0	0.0217483	0.317225	1.55141	0.829385	13.3502	2.2288	4.81218	0.0402167
411400	2015	-0.0304592	0	0.0897879	0.448732	1.4785	1.09155	12.2438	2.1661	4.59512	0.0608196
411500	2015	-0.214845	1	0.0477969	0.387224	1.36316	1.26501	12.5851	2.1148	3.82864	0.0566568
411600	2015	-0.407968	0	0.104034	0.466448	0.842303	1.00968	12.6298	2.1062	4.40672	0.0324299
411700	2015	-0.181322	1	0.0617172	0.417858	0.987764	1.23705	12.3459	2.1538	4.11087	0.0443534
420200	2015	0.287682	0	0.0584704	0.474196	2.1867	1.09259	11.2779	2.2696	3.78419	0.0844603
420300	2015	-0.10351	0	0.0146003	0.491808	2.11918	1.40895	11.9068	2.2685	4.06044	0.0449122
420500	2015	0.270663	0	0.0187555	0.321873	2.12582	0.833873	12.305	2.1943	4.36945	0.0715178
420600	2015	-0.126887	0	0.0299868	0.344487	1.32861	0.796958	13.0243	2.1936	4.43082	0.085194
420700	2015	0.597003	0	0.0691907	0.358827	1.9193	0.698319	11.9335	2.1896	2.89037	0.116259
420800	2015	-0.0815717	0	0.0241124	0.389948	0.93196	1.03032	12.2632	2.1851	3.68888	0.0650751
420900	2015	-0.0176549	1	0.0590887	0.547033	1.23661	1.27409	12.2779	2.1594	3.89182	0.0615749
421100	2015	0.154865	1	0.0426431	0.554296	1.12625	1.46225	11.0745	2.1331	4.35671	0.0118433
421200	2015	0.114816	0	0.0308081	0.389334	1.86079	1.00521	10.6047	2.1676	3.7612	0.0578362
421300	2015	-0.463359	1	0.026045	0.508834	0.497988	1.23409	11.1703	2.1839	3.52636	0.0780738
450200	2015	0.617885	0	0.0205205	0.410729	3.92189	1.22122	9.21559	2.2878	4.40672	0.0766328
450300	2015	0.0472016	0	0.0190215	0.387018	5.14842	1.33249	12.9151	2.1869	4.44265	0.0530358
450400	2015	-0.106287	0	0.0273213	0.338338	1.66815	0.851326	9.09943	2.1945	3.85015	0.0896911
450500	2015	0.65406	0	0.0515313	0.227541	3.09334	0.839035	11.6606	2.138	3.61092	0.100804
450600	2015	0.08158	0	0.015327	0.162756	1.18053	0.818836	9.7877	2.1873	2.77259	0.141042
450700	2015	0.164808	0	0.0332264	0.353122	1.14128	0.866558	12.2135	2.1612	3.52636	0.122752
450800	2015	-0.225229	0	0.051777	0.449671	0.381262	1.12453	9.66509	2.195	3.73767	0.0980631
450900	2015	0.137586	0	0.0553744	0.415134	0.780226	0.999402	9.96681	2.2023	4.09434	0.062281
451000	2015	0.33885	1	0.0114138	0.225617	2.04698	0.967112	9.14301	2.1327	3.58352	0.0189845
451100	2015	-0.221062	0	0.0204024	0.313906	1.7889	1.14359	8.50115	2.1563	3.04452	0.122546
451200	2015	0.259797	1	0.0126819	0.3938	1.17035	1.42902	8.02148	2.2205	3.55535	0.0264642
451300	2015	-0.381993	0	0.0198225	0.26019	1.00008	0.946901	9.82409	2.1192	3.13549	0.0439861
451400	2015	-0.41931	1	0.014355	0.174845	2.06033	0.888634	10.7347	2.1433	3.04452	0.0604767
510100	2015	1.50648	0	0.101316	0.457932	8.04616	2.72887	15.3596	2.4934	6.16121	0.0727253
510300	2015	0.354172	0	0.0747455	0.43883	2.05057	1.1562	9.54067	2.1947	3.7612	0.0902407
510400	2015	0.278894	0	0.014952	0.309339	3.72492	0.926102	11.0407	2.2179	3.4012	0.090309
510500	2015	0.471045	0	0.0413272	0.413519	2.35348	1.35563	10.6885	2.1559	4.18966	0.107064
510600	2015	0.672519	0	0.065977	0.383759	2.64922	1.28736	11.7451	2.1778	4.30406	0.0450033
510700	2015	0.517305	0	0.0269399	0.517049	3.22675	1.6955	11.8819	2.189	4.60517	0.0715431
510800	2015	0.23045	0	0.018718	0.489938	1.34876	1.87531	10.0655	2.1988	3.66356	0.163448
510900	2015	0.643607	0	0.0711669	0.453596	1.21011	1.29625	10.7194	2.129	3.63759	0.0647352
511000	2015	0.187862	0	0.0780598	0.340891	1.21844	1.00302	10.6982	2.0824	3.91202	0.0750699
511100	2015	0.280783	0	0.0278071	0.42422	2.53857	1.32767	11.1843	2.1915	3.91202	0.080777
511300	2015	0.989231	0	0.0594959	0.460902	1.88391	1.68937	10.7162	2.0688	4.14314	0.0875944
511400	2015	0.177449	0	0.048902	0.377483	1.84907	1.39056	11.3796	2.1286	3.82864	0.0366803
511500	2015	0.402126	0	0.0416005	0.443021	1.72229	1.25254	10.4418	2.1332	4.21951	0.0766597
511600	2015	0.743919	0	0.0737092	0.411222	1.17014	1.41737	10.4387	2.1579	3.71357	0.079706
511700	2015	0.684359	0	0.0411623	0.497846	1.35873	1.54462	10.8225	2.0826	4.06044	0.0550094
511800	2015	0.355925	0	0.0102958	0.398249	3.82222	2.00755	9.43002	2.1528	3.4012	0.0749411
511900	2015	0.218466	0	0.0308729	0.507572	0.977893	1.83852	9.64352	2.1986	3.55535	0.130896
512000	2015	0.341815	0	0.0632764	0.365759	0.957811	1.0846	11.2692	2.0517	3.71357	0.0583436
610100	2015	1.66942	0	0.0807824	0.587013	12.3882	3.06771	14.7304	2.5575	5.66988	0.0904803
610200	2015	0.0953102	0	0.0215456	0.339107	0.398852	1.39208	9.47893	2.2666	2.56495	0.149035
610300	2015	0.189869	0	0.0211728	0.340866	2.17621	1.17032	8.15706	2.1767	4.15888	0.0704647
610700	2015	0.142656	0	0.0141382	0.29958	1.7553	1.495	8.78947	2.1999	3.55535	0.0248394
611000	2015	-0.623932	0	0.0130111	0.248717	1.45775	1.28894	6.83976	2.1847	3.13549	0.0437355
340100	2016	1.31551	0	0.0637833	0.389791	8.24382	2.09598	14.4466	2.4068	5.3799	0.0942805
340200	2016	0.845868	0	0.0643877	0.306794	5.60224	1.07172	14.3272	2.346	4.45435	0.0877118
340300	2016	0.931179	0	0.0638548	0.464697	3.08608	1.33865	13.8144	2.2716	4.07754	0.103683
340400	2016	0.638339	0	0.0703181	0.531689	3.15149	1.83827	11.9057	2.2828	4.07754	0.131802
340500	2016	0.888234	0	0.0565572	0.315061	3.79921	1.23316	14.1461	2.3338	3.93183	0.137429
340600	2016	0.563892	0	0.0791682	0.395298	2.66627	1.65427	12.9722	2.2823	3.73767	0.115365
340700	2016	1.00522	0	0.0571715	0.319315	2.92778	1.2737	11.9918	2.3026	3.43399	0.119578
340800	2016	0.0107751	1	0.0390752	0.445202	1.66949	1.72272	11.6957	2.2743	4.30406	0.0690821
341000	2016	-0.553385	0	0.0152924	0.542834	2.61041	1.7784	11.577	2.4157	3.29584	0.158453
341100	2016	0.386962	0	0.0335898	0.362063	2.34282	1.38826	13.5406	2.1859	4.27667	0.0719955
341200	2016	0.306258	0	0.104961	0.541692	1.34631	2.13931	11.8123	2.171	4.59512	0.111059
341300	2016	-0.0108924	0	0.0658014	0.352802	1.16966	1.29248	13.0921	2.2359	4.2485	0.106351
341500	2016	0.118524	1	0.0379911	0.48862	1.87939	1.87159	12.439	2.1905	4.00733	0.157434
341600	2016	0.0730956	0	0.0759301	0.470448	1.30717	1.51982	13.0817	2.2185	3.95124	0.111272
341700	2016	-0.0788628	0	0.019288	0.377015	2.38599	1.48636	12.3884	2.3207	3.33221	0.14306
341800	2016	0.0960675	0	0.0227402	0.44983	1.384	1.36905	13.2553	2.2841	3.93183	0.0422018
410100	2016	1.48367	0	0.111066	0.451792	14.2315	2.34173	14.8009	2.4935	5.61677	0.118314
410200	2016	0.274873	0	0.0867474	0.430933	2.38279	0.934076	11.6199	2.266	3.95124	0.0734636
410300	2016	0.316026	0	0.0483723	0.473122	3.25969	1.30425	14.3952	2.4085	5.02388	0.0662751
410400	2016	0.0983359	0	0.0720629	0.422824	1.96065	1.24788	12.5675	2.316	3.91202	0.0528452
410500	2016	0.283811	0	0.0847779	0.372336	1.91716	1.08212	12.7148	2.3125	4.65396	0.0535443
410600	2016	0.320105	0	0.0779102	0.266769	2.77047	0.770178	13.2005	2.1873	3.61092	0.0897906
410700	2016	0.260965	0	0.0745442	0.397973	3.39777	1.07313	13.429	2.2986	4.82831	0.0512043
410800	2016	0.375943	0	0.0918693	0.333599	3.04813	0.777834	13.2168	2.2794	4.91265	0.0442414
410900	2016	0.312818	0	0.103391	0.365599	1.30614	0.923162	12.9492	2.229	4.83628	0.0531613
411000	2016	0.0861777	0	0.102061	0.334055	1.42559	0.840067	13.0772	2.2752	4.43082	0.0457025
411100	2016	0.433405	0	0.102789	0.454331	2.61625	0.953893	13.3014	2.1659	3.09104	0.106895
411200	2016	-0.0469169	0	0.0218178	0.332714	1.3207	0.862251	13.4674	2.2489	4.91265	0.0599953
411400	2016	-0.112796	0	0.076778	0.461771	1.43863	1.14984	12.3916	2.1977	4.79579	0.0620361
411500	2016	-0.206614	1	0.0483313	0.481634	1.44898	1.3212	12.7604	2.1667	4.89035	0.054163
411600	2016	-0.367447	0	0.105259	0.483285	0.742605	1.05869	12.7461	2.1363	4.64439	0.0342349
411700	2016	-0.190354	1	0.0629018	0.430369	0.832076	1.28044	12.4617	2.1894	4.55388	0.0432589
420200	2016	0.2436	0	0.0589134	0.49756	2.12385	1.18111	11.4822	2.2726	3.80666	0.076242
420300	2016	-0.116534	0	0.0146959	0.507267	2.1652	1.42036	12.1245	2.2802	4.18966	0.0469247
420500	2016	0.264925	0	0.0185586	0.334378	2.14477	0.843819	12.4686	2.2127	4.85203	0.0640948
420600	2016	-0.127833	0	0.0301095	0.358709	1.32875	0.828765	13.2131	2.2128	4.70953	0.0867676
420700	2016	0.51929	0	0.0696361	0.374086	2.14667	0.728911	12.1003	2.2114	3.17805	0.125575
420800	2016	-0.1635	0	0.0241857	0.40383	0.896833	1.09154	12.429	2.2007	3.8712	0.0600725
420900	2016	-0.0504165	1	0.0586981	0.560454	1.24482	1.31859	12.4194	2.1631	4.18966	0.0699215
421100	2016	0.0653195	1	0.0427909	0.56422	1.08096	1.55315	11.3608	2.1631	4.51086	0.0106792
421200	2016	0.16622	0	0.0308285	0.399425	1.87164	1.08942	10.7468	2.1908	4.00733	0.0611732
421300	2016	-0.486133	1	0.0261519	0.52348	0.574206	1.29315	11.3552	2.2026	3.66356	0.0395463
450200	2016	0.702685	0	0.020756	0.421944	3.69746	1.33437	9.82259	2.3048	4.51086	0.0777384
450300	2016	0.123691	0	0.019301	0.407069	5.012	1.44102	11.5823	2.202	4.48864	0.0756726
450400	2016	-0.16056	0	0.0275659	0.33679	2.14888	0.888792	7.92894	2.1969	3.66356	0.0927036
450500	2016	0.612931	0	0.0521426	0.223847	3.49661	0.810245	11.8457	2.1401	3.61092	0.103493
450600	2016	0.036814	0	0.0155499	0.165505	1.26	0.831772	10.9963	2.1845	2.89037	0.117942
450700	2016	0.0479962	0	0.0335604	0.339033	1.41851	0.822486	11.2927	2.1615	3.63759	0.10135
450800	2016	-0.246327	0	0.0523486	0.450474	0.452757	1.13681	9.86937	2.1931	3.85015	0.0975445
450900	2016	0.102857	0	0.0558629	0.425036	0.76099	1.05296	9.75403	2.214	4.2485	0.0623577
451000	2016	0.351244	1	0.0115187	0.221521	2.00273	0.997708	7.5939	2.1391	3.73767	0.0557777
451100	2016	-0.30562	0	0.0206756	0.310652	1.59975	1.18696	9.08714	2.1616	3.21888	0.168935
451200	2016	0.395415	1	0.0128152	0.407749	1.17534	1.52374	7.16132	2.2369	3.73767	0.0635811
451300	2016	-0.407968	0	0.0200582	0.270087	1.36375	1.02982	9.66915	2.1261	3.2581	0.0556661
451400	2016	-0.585789	1	0.0144819	0.171416	2.06227	0.912918	9.38007	2.1567	3.21888	0.0652978
510100	2016	1.81306	0	0.0975933	0.471837	7.37365	2.58286	15.1989	2.4921	6.39526	0.0744042
510300	2016	0.739156	0	0.0746405	0.450205	1.81703	1.23449	8.83077	2.204	4.07754	0.0872393
510400	2016	0.0344014	0	0.014998	0.312319	3.89946	0.925005	9.931	2.2274	3.4012	0.0899322
510500	2016	0.822712	0	0.0415168	0.429954	2.3265	1.47055	10.9055	2.1689	4.47734	0.11239
510600	2016	0.795252	0	0.066317	0.398759	2.99727	1.31685	11.2979	2.2094	4.45435	0.0437428
510700	2016	0.679724	1	0.0269162	0.540028	3.26101	1.73823	11.7048	2.2152	4.84419	0.0856273
510800	2016	0.208368	1	0.0186899	0.501611	1.19062	1.97527	9.32001	2.2119	3.82864	0.16442
510900	2016	0.675916	0	0.0710259	0.466447	1.04384	1.36522	10.5172	2.1694	3.89182	0.0679258
511000	2016	0.670816	0	0.0779944	0.3549	1.48117	1.05335	10.3541	2.1133	4.17439	0.0720661
511100	2016	0.580818	0	0.0279022	0.443814	2.18913	1.32578	10.4129	2.241	4.02535	0.0803036
511300	2016	0.989851	1	0.0593893	0.475733	1.81567	1.84528	10.4499	2.1094	4.61512	0.0940367
511400	2016	0.508824	0	0.0490196	0.3921	1.5822	1.49508	11.2005	2.1715	4.33073	0.0602299
511500	2016	0.585005	0	0.0418959	0.461812	1.64809	1.40496	10.2207	2.1706	4.45435	0.0756806
511600	2016	0.797507	0	0.0736709	0.434616	1.07169	1.54233	10.4129	2.168	4.02535	0.0832214
511700	2016	0.684779	1	0.0412346	0.526382	1.27782	1.81398	10.4279	2.1561	4.2485	0.0582002
511800	2016	0.509324	0	0.0103017	0.409262	3.89639	1.91089	8.19057	2.1851	3.55535	0.0535598
511900	2016	0.390915	1	0.0305052	0.527708	0.934213	2.10369	9.48077	2.2036	3.7612	0.136373
512000	2016	0.297013	0	0.0617606	0.345583	0.960592	1.18887	10.7825	2.1284	3.52636	0.0993533
610100	2016	1.71979	0	0.0816347	0.596227	12.003	3.04833	14.9115	2.5746	5.81711	0.092984
610200	2016	0.0786431	1	0.0216383	0.401065	0.574405	1.48902	9.53456	2.3273	2.70805	0.172165
610300	2016	0.180932	0	0.0211956	0.363411	1.90471	1.22372	8.2426	2.1875	4.11087	0.0305271
610700	2016	0.375006	1	0.0140938	0.319214	1.52135	1.51544	9.50084	2.2162	3.89182	0.0247254
611000	2016	-0.540426	1	0.0131142	0.250148	1.25957	1.24762	7.17892	2.1919	3.2581	0.0443814
340100	2017	1.51035	0	0.0649192	0.389617	8.1076	1.98224	14.5281	2.2648	5.55296	0.0934039
340200	2017	1.00613	0	0.0643877	0.314133	5.6301	1.07821	14.4113	2.2562	4.52179	0.0923724
340300	2017	1.02245	0	0.0640229	0.467627	3.00811	1.25943	13.8987	2.1181	4.23411	0.100145
340400	2017	0.806848	0	0.0704989	0.540895	2.61741	1.93634	11.9897	2.166	4.21951	0.124119
340500	2017	1.02992	0	0.0565572	0.309606	3.78175	1.15125	14.2453	2.4552	4.02535	0.0649169
340600	2017	0.711724	0	0.0791682	0.382168	2.65217	1.51576	13.0389	2.4121	3.95124	0.103269
340700	2017	1.13409	0	0.0571715	0.305925	2.91825	1.23669	12.1143	2.3802	4.40672	0.108084
340800	2017	0.315419	1	0.0392084	0.447188	1.41008	1.71443	11.7797	2.3461	4.47734	0.0663641
341000	2017	-0.014268	0	0.0152924	0.570588	2.6098	1.89041	11.6695	2.3324	3.52636	0.163198
341100	2017	0.649282	0	0.0335898	0.358014	2.25126	1.41627	13.6245	2.1977	4.46591	0.0658171
341200	2017	0.618783	0	0.105752	0.542301	1.37821	2.22852	11.9056	2.0273	4.94164	0.115269
341300	2017	0.208368	0	0.0660026	0.363924	1.25526	1.37077	13.1808	2.1167	4.59512	0.100728
341500	2017	0.493171	1	0.0391348	0.517798	1.81102	2.07922	12.5969	2.1491	4.2485	0.172138
341600	2017	0.511325	0	0.0763995	0.459728	1.29986	1.60321	13.1751	2.1697	4.48864	0.117931
341700	2017	0.191309	0	0.019288	0.398362	2.45611	1.52175	12.4813	2.102	3.55535	0.123187
341800	2017	0.369262	0	0.0227402	0.448323	1.34889	1.41314	13.3435	2.1047	4.14314	0.0409713
410100	2017	1.50925	0	0.113081	0.441301	14.7028	2.21341	14.8214	2.1373	5.76832	0.121003
410200	2017	0.489091	0	0.0893971	0.500547	2.45973	1.0068	13.0137	2.1129	4.45435	0.0770593
410300	2017	0.554843	0	0.0483723	0.472113	2.97754	1.23971	14.4155	2.0753	5.26786	0.0617882
410400	2017	0.382992	0	0.0719361	0.433425	2.17086	1.27447	12.6036	1.9137	3.93183	0.0588993
410500	2017	0.456273	0	0.0844956	0.373129	2.00522	1.0992	12.7339	2.2304	4.86754	0.0585568
410600	2017	0.551793	0	0.0779102	0.278513	2.79576	0.776391	13.2211	2.1173	3.58352	0.0873809
410700	2017	0.460871	0	0.0739091	0.409809	3.54901	1.07786	13.5066	2.1558	5.06259	0.048511
410800	2017	0.54707	0	0.0911324	0.343995	3.18712	0.779852	13.2339	2.1334	4.46591	0.0474372
410900	2017	0.582216	0	0.103152	0.374763	1.27192	0.95378	12.9803	2.3289	4.47734	0.0524979
411000	2017	0.47468	0	0.101661	0.338512	1.4401	0.825283	13.1088	2.4523	4.57471	0.0461648
411100	2017	0.61968	0	0.0991828	0.472356	2.25416	0.944794	13.1188	2.169	3.3673	0.0969065
411200	2017	0.245557	0	0.0217226	0.34121	1.3939	0.857278	13.4988	2.2692	4.04305	0.0642265
411400	2017	0.244905	0	0.0922085	0.470179	1.4356	1.22344	12.4119	2.2355	4.95583	0.0660737
411500	2017	0.142656	1	0.048491	0.494766	1.65447	1.38756	12.796	2.2502	4.64439	0.0545143
411600	2017	0.0519597	0	0.105175	0.498907	0.726351	1.09238	12.7983	2.0909	4.8752	0.0322297
411700	2017	0.206336	1	0.0637437	0.440072	0.742279	1.29601	12.5047	2.1493	4.7362	0.0472216
420200	2017	0.516808	0	0.0591316	0.488901	2.10491	1.10966	11.5769	2.2574	3.97029	0.0661023
420300	2017	0.111094	0	0.0146201	0.501211	2.12858	1.38414	12.238	2.3925	4.40672	0.0559573
420500	2017	0.458479	0	0.0184644	0.344899	2.1388	0.90588	12.0615	2.1995	4.63473	0.0578764
420600	2017	0.209721	0	0.0300081	0.36456	1.35088	0.821464	13.3346	2.1991	4.85981	0.0830577
420700	2017	0.785802	0	0.0695489	0.371781	1.98504	0.724412	12.1936	2.1541	3.3673	0.128459
420800	2017	0.23045	0	0.023702	0.413467	0.951973	1.13236	12.5537	2.2651	3.91202	0.0616162
420900	2017	0.218466	1	0.0582884	0.558647	1.04112	1.31322	12.268	2.0636	4.2485	0.0623153
421100	2017	0.335877	1	0.0423899	0.563604	1.15676	1.5824	10.2346	2.0743	4.54329	0.0110923
421200	2017	0.486021	0	0.0311731	0.402666	1.63783	1.12553	9.97256	2.0217	4.07754	0.0577094
421300	2017	-0.144063	1	0.0259444	0.525149	0.64208	1.32139	11.4623	2.0912	3.68888	0.0393579
450200	2017	0.751023	0	0.0208098	0.419372	3.89475	1.3429	13.0355	2.0128	4.64439	0.0860846
450300	2017	0.261081	0	0.019301	0.453807	4.04809	1.59659	10.2476	1.9165	4.67283	0.0820879
450400	2017	0.08158	0	0.0277579	0.333209	1.89974	0.847079	8.89914	2.2385	3.89182	0.0879353
450500	2017	0.762751	0	0.0438706	0.203385	3.5464	0.763381	10.9511	2.2236	4.67283	0.0888416
450600	2017	0.283925	0	0.0157102	0.16723	1.10827	0.834499	6.21387	2.1217	3.09104	0.0989697
450700	2017	0.239017	0	0.0337245	0.314354	1.35601	0.745558	11.9612	2.1125	3.89182	0.0874303
450800	2017	0.0746435	0	0.0524429	0.444196	0.47	1.16642	10.0428	2.326	4.46591	0.0999939
450900	2017	0.321479	0	0.0564566	0.428859	0.744227	1.10396	9.97413	2.3265	4.46591	0.0615484
451000	2017	0.491133	1	0.0115463	0.203672	0.940191	0.907509	10.8097	2.2141	3.98898	0.0499656
451100	2017	0.0295588	0	0.0207607	0.325873	1.69734	1.32065	8.4126	2.2019	3.43399	0.181035
451200	2017	0.481397	1	0.012845	0.410015	1.26651	1.53372	7.37364	2.1974	4.02535	0.108894
451300	2017	-0.200486	0	0.0199836	0.271653	1.40153	1.05843	9.53687	1.9418	3.55535	0.112789
451400	2017	-0.145026	1	0.0144242	0.160962	2.027	0.864694	7.82601	1.7688	3.49651	0.071018
510100	2017	1.77523	0	0.100105	0.461037	7.22304	2.47839	15.7294	2.1957	6.51915	0.0724125
510300	2017	0.660107	0	0.0739557	0.475611	1.85355	1.31371	8.12442	2.1787	4.26268	0.101646
510400	2017	0.211071	0	0.0147277	0.307981	3.43881	0.857649	3.00842	2.2785	3.66356	0.090401
510500	2017	0.743523	0	0.0416939	0.452367	2.27382	1.54064	11.3405	2.4632	4.65396	0.116866
510600	2017	0.824906	0	0.0656403	0.403347	3.50724	1.25237	10.9333	2.4566	5.05625	0.0513936
510700	2017	0.741937	1	0.0265211	0.536198	3.35858	1.72961	11.1526	2.62415	5.00395	0.0812256
510800	2017	0.337067	1	0.0185673	0.507826	1.11419	1.93758	10.076	2.5771	4.14314	0.155988
510900	2017	0.81978	0	0.0695227	0.447422	0.980054	1.3662	10.2305	2.1973	4.07754	0.114719
511000	2017	0.653626	0	0.0770659	0.384265	1.32169	1.13575	9.82113	2.1792	5.64545	0.0446149
511100	2017	0.580352	0	0.0276664	0.467738	2.24159	1.3837	9.98819	2.0682	4.5326	0.0837969
511300	2017	1.12249	1	0.0587481	0.485969	1.86177	1.7595	10.7843	1.9504	4.76217	0.102075
511400	2017	0.50128	0	0.0483193	0.411488	1.50281	1.65728	11.1489	1.898	4.48864	0.0544662
511500	2017	0.431241	0	0.0418205	0.469846	1.63989	1.43276	10.1788	1.8886	4.64439	0.0856449
511600	2017	0.922273	0	0.0733554	0.447238	1.05908	1.55891	10.3436	2.1947	4.18966	0.0474084
511700	2017	0.90624	1	0.0405112	0.543181	1.30624	1.76878	11.0689	2.1786	4.7185	0.0591954
511800	2017	0.487557	0	0.0102353	0.411548	4.00312	1.83239	8.22336	2.3231	3.7612	0.0453415
511900	2017	0.569566	1	0.0305865	0.539084	0.920771	2.07446	9.15404	2.2576	4.06044	0.141967
512000	2017	0.379577	0	0.0607168	0.357709	0.692407	1.32651	11.1251	2.3088	3.78419	0.0944596
610100	2017	1.83138	0	0.0842556	0.57944	10.1256	2.68307	15.0917	2.6395	5.84933	0.0596307
610200	2017	0.256051	1	0.0213807	0.439846	0.421084	1.43483	9.84647	2.3758	2.94444	0.180893
610300	2017	0.473643	0	0.02103	0.36543	1.7936	1.20162	10.7954	2.212	4.27667	0.0697201
610700	2017	0.607044	1	0.0140204	0.315797	1.6201	1.43772	10.0184	2.3656	4.04305	0.0499448
611000	2017	-0.138305	1	0.0131142	0.255903	1.20553	1.26268	9.25194	2.3591	3.29584	0.0414091
340100	2018	1.5633	0	0.0662298	0.380516	7.97592	1.74445	14.5751	2.4675	5.75257	0.128457
340200	2018	1.04604	0	0.0645536	0.313635	4.84003	1.03952	14.473	2.3973	4.82028	0.139405
340300	2018	1.1264	0	0.064527	0.480245	2.98268	1.05091	13.738	2.313	4.43082	0.172509
340400	2018	0.824973	0	0.0704989	0.53738	2.51769	1.26638	12.1482	2.3183	4.38203	0.216332
340500	2018	1.03189	0	0.0565572	0.30757	3.68328	0.844801	14.3129	2.3735	4.2485	0.118115
340600	2018	0.785146	0	0.079533	0.329358	2.77523	0.951203	12.0438	2.3193	4.11087	0.169207
340700	2018	1.10345	0	0.0571715	0.298576	2.60901	0.903245	12.2881	2.3357	3.71357	0.126269
340800	2018	0.439427	1	0.0390013	0.424954	1.32239	1.02685	12.0359	2.2927	4.72739	0.219124
341000	2018	-0.107383	0	0.0153957	0.556767	2.57604	1.22301	11.7939	2.4832	3.80666	0.273803
341100	2018	0.762079	0	0.0335898	0.354687	2.14934	1.13516	13.7336	2.2388	4.66344	0.225332
341200	2018	0.780575	0	0.105851	0.546853	1.45377	1.50216	12.5162	2.2278	5.14166	0.326605
341300	2018	0.273491	0	0.0661032	0.340041	1.26729	0.952175	13.3171	2.3204	4.81218	0.243272
341500	2018	0.56428	1	0.0381205	0.51898	1.75363	1.43387	12.7156	2.2885	4.61512	0.320623
341600	2018	0.697682	0	0.0771036	0.461986	1.13997	1.30195	13.2985	2.2816	4.68213	0.269033
341700	2018	0.224597	0	0.019288	0.373036	2.32043	0.890234	12.476	2.3583	3.73767	0.225475
341800	2018	0.404252	0	0.022659	0.395711	1.30333	1.04855	13.5195	2.3073	4.3438	0.219677
410100	2018	1.62477	0	0.116035	0.420779	15.2548	2.09027	14.8403	2.5322	6.06379	0.173842
410200	2018	0.663156	0	0.0897436	0.489733	2.45891	0.748548	13.0728	2.338	4.59512	0.184011
410300	2018	0.73977	0	0.0485692	0.464344	3.09061	0.877538	14.4813	2.4523	5.61313	0.128743
410400	2018	0.438841	0	0.0723167	0.413475	2.04509	0.875159	12.6239	2.372	4.06044	0.169796
410500	2018	0.530093	0	0.0849018	0.366749	2.11581	0.611586	12.7625	2.3755	5.01728	0.150939
410600	2018	0.576613	0	0.0783685	0.284745	2.32076	0.707754	13.2331	2.2275	3.7612	0.1515
410700	2018	0.532231	0	0.0791219	0.403569	3.79488	0.683501	15.4246	2.3423	5.33754	0.159849
410800	2018	0.610259	0	0.0916237	0.332505	3.31029	0.570713	13.2453	2.3204	4.58497	0.113415
410900	2018	0.692693	0	0.103868	0.372647	1.36143	0.521545	12.993	2.2956	4.48864	0.187409
411000	2018	0.54707	0	0.101861	0.308684	1.58079	0.617586	13.1265	2.3176	4.68213	0.112603
411100	2018	0.7441	0	0.0991828	0.469153	2.19423	0.643146	13.2265	2.2212	3.3673	0.148837
411200	2018	0.341007	0	0.0216273	0.349281	1.37872	0.528985	13.5109	2.2933	4.11087	0.159619
411400	2018	0.349376	0	0.0933296	0.469434	1.50828	0.678226	12.4474	2.267	5.09987	0.210365
411500	2018	0.19062	1	0.0485442	0.476007	1.77069	0.721311	12.8124	2.2503	4.84419	0.218927
411600	2018	0.183079	0	0.105259	0.492171	0.79386	0.460512	12.8262	2.2148	5.1299	0.230219
411700	2018	0.328649	1	0.0639894	0.426445	0.753755	0.689849	12.5401	2.2613	5.25227	0.231254
420200	2018	0.619109	0	0.059568	0.506051	2.19048	0.764638	11.6959	2.2938	4.20469	0.15529
420300	2018	0.158557	0	0.0146624	0.523519	2.14406	0.807012	12.2957	2.3364	4.66344	0.214062
420500	2018	0.606797	0	0.0184644	0.365144	2.14862	0.763983	12.1188	2.2852	4.79579	0.123907
420600	2018	0.261665	0	0.0300081	0.384928	1.12255	0.515129	13.275	2.2929	5.04986	0.155684
420700	2018	1.00163	0	0.0695489	0.377042	1.90495	0.515309	10.1473	2.2917	3.49651	0.121904
420800	2018	0.308153	0	0.0236214	0.41805	1.02003	0.599288	12.6275	2.2444	4.33073	0.145738
420900	2018	0.332568	1	0.0581761	0.567446	1.09319	0.657156	12.3522	2.2159	4.40672	0.199967
421100	2018	0.427049	1	0.0424472	0.592103	1.17733	0.778979	10.4764	2.2216	4.72739	0.237143
421200	2018	0.558056	0	0.0312756	0.408227	1.53	0.705333	10.1915	2.2391	4.20469	0.182282
421300	2018	-0.112456	1	0.0260481	0.539544	0.693068	0.682613	11.5203	2.2314	3.8712	0.152431
450200	2018	0.851316	0	0.0209711	0.414777	4.19969	0.962181	13.185	2.3454	4.85981	0.138992
450300	2018	0.43001	0	0.0194434	0.496873	4.67431	1.24033	10.4097	2.2968	4.90527	0.22752
450400	2018	0.140552	0	0.028001	0.470671	1.73673	0.844097	8.9856	2.3171	4.17439	0.25423
450500	2018	0.724029	0	0.0446227	0.218731	4.15663	0.621259	10.4238	2.1877	4.06044	0.144672
450600	2018	0.304807	0	0.0158705	0.193648	1.39434	0.918349	9.23636	2.2286	2.94444	0.182745
450700	2018	0.300778	0	0.0340527	0.343151	1.2293	0.572378	10.9061	2.2078	4.18966	0.172399
450800	2018	0.170893	0	0.0529145	0.440421	0.814706	0.819685	10.1843	2.2389	4.39445	0.2255
450900	2018	0.441183	0	0.0571584	0.241019	0.916385	0.874177	10.4186	2.3125	5.8999	0.227773
451000	2018	0.589805	1	0.0116292	0.252615	2.08846	0.86114	6.87331	2.1894	4.30406	0.334573
451100	2018	0.168591	0	0.0209308	0.325542	1.68545	0.864654	8.08002	2.2489	3.71357	0.319842
451200	2018	0.401214	1	0.0129346	0.418901	1.3061	0.91596	5.84095	2.2749	4.31749	0.446839
451300	2018	-0.12371	0	0.0200582	0.285264	1.50729	0.771632	4.59775	2.1783	3.85015	0.265397
451400	2018	-0.0155752	1	0.0145396	0.158949	2.89377	0.495412	9.98347	2.1849	3.85015	0.25336
510100	2018	1.88403	0	0.102965	0.443323	7.04465	2.04806	15.9102	2.5071	6.52062	0.119758
510300	2018	0.981397	0	0.0737275	0.44519	1.9848	0.718273	8.89004	2.3199	4.09434	0.172224
510400	2018	0.184592	0	0.0145926	0.307846	3.42167	0.685709	11.4075	2.3092	3.80666	0.117543
510500	2018	1.08917	0	0.0416939	0.450722	2.128	1.01132	11.568	2.254	4.79579	0.243163
510600	2018	1.00263	0	0.0654712	0.370663	3.58724	0.65149	10.9889	2.2964	4.82831	0.12284
510700	2018	0.904954	1	0.0264717	0.498943	0.787201	0.940718	12.1639	2.335	5.12396	0.17716
510800	2018	0.35831	1	0.0184448	0.505496	1.12233	1.01582	9.63254	2.2585	4.29046	0.345469
510900	2018	0.926421	0	0.0685832	0.467275	0.952137	0.852037	10.1942	2.266	4.21951	0.206496
511000	2018	0.883768	0	0.0765088	0.381452	1.42896	0.638702	10.2865	2.2567	5.69709	0.172401
511100	2018	0.831327	0	0.0275878	0.413144	2.36661	0.965196	10.5493	2.3477	4.68213	0.18752
511300	2018	1.37556	1	0.0583474	0.478548	1.83852	0.977637	10.9375	2.2087	4.90527	0.246865
511400	2018	0.658932	0	0.0483193	0.395236	0.715449	0.830314	11.1235	2.2616	4.58497	0.187334
511500	2018	0.847038	0	0.0415944	0.459281	1.78221	0.807805	10.1862	2.2578	4.81218	0.205302
511600	2018	0.975931	0	0.0728822	0.39993	1.17117	0.647548	10.3735	2.2623	4.23411	0.231181
511700	2018	0.98785	1	0.0401495	0.526395	1.36596	0.889204	9.92725	2.2567	4.56435	0.247714
511800	2018	0.673872	0	0.0101688	0.375956	4.17967	1.01813	8.82507	2.2654	3.8712	0.202038
511900	2018	0.584245	1	0.0299357	0.497685	0.888424	1.10923	8.10431	2.2059	4.2485	0.489068
512000	2018	0.647579	0	0.0601949	0.355338	0.712197	0.662794	10.9016	2.2113	4.04305	0.179834
610100	2018	1.98351	0	0.0900712	0.557939	9.05805	2.36289	15.2517	2.5876	5.97381	0.137951
610200	2018	0.384644	1	0.0206079	0.468161	0.926125	0.719195	9.49509	2.417	2.99573	0.390197
610300	2018	0.568923	0	0.0208644	0.381695	1.04228	0.682043	10.9969	2.2227	4.5326	0.14581
610700	2018	0.638499	1	0.0140611	0.318838	1.41134	0.575435	9.91783	2.2438	4.31749	0.232367
611000	2018	-0.108395	1	0.0130106	0.260624	1.11928	0.618416	9.4941	2.2351	3.52636	0.294562
340100	2019	1.64463	0	0.0672783	0.465322	8.43697	1.62689	14.6655	2.575	5.8522	0.119318
340200	2019	1.07593	0	0.0649567	0.428138	5.02446	1.03809	14.5158	2.4337	4.90527	0.138882
340300	2019	1.13287	0	0.0648631	0.584398	2.98117	1.01252	13.7807	2.3613	4.52179	0.164081
340400	2019	0.922815	0	0.0706797	0.587562	2.58164	1.20767	12.2769	2.3927	4.46591	0.202225
340500	2019	1.04668	0	0.0565572	0.367115	4.01314	0.869232	14.4221	2.4213	4.3438	0.120006
340600	2019	0.921731	0	0.0798979	0.422015	3.09151	1.00175	12.1988	2.4375	4.20469	0.176261
340700	2019	1.14798	0	0.0571524	0.355114	2.49643	1.26177	12.5279	2.4272	3.80666	0.17595
340800	2019	0.595334	1	0.0390752	0.459642	1.33949	0.938859	12.273	2.3686	4.82831	0.194697
341000	2019	-0.0313969	0	0.0153957	0.557738	2.61859	1.16436	11.9032	2.5029	3.97029	0.240611
341100	2019	0.86404	0	0.0336638	0.391138	2.18018	0.832285	13.8429	2.3378	4.77069	0.156451
341200	2019	0.919921	0	0.106444	0.656039	1.58945	1.18121	12.6531	2.359	5.29331	0.242248
341300	2019	0.502427	0	0.0662038	0.529527	1.30012	0.957995	13.4264	2.3502	4.98361	0.227317
341500	2019	0.74841	1	0.0382499	0.562378	1.80706	1.35809	12.844	2.3709	4.7362	0.292587
341600	2019	0.752273	0	0.0778078	0.552821	1.16449	1.13777	13.4077	2.3721	4.82028	0.213489
341700	2019	0.346165	0	0.019288	0.4787	2.5458	0.824148	12.5335	2.3557	3.89182	0.197839
341800	2019	0.481303	0	0.022659	0.392846	1.29254	0.96377	13.6288	2.3356	4.45435	0.208609
410100	2019	1.73615	0	0.118453	0.459361	15.9756	2.18847	14.9271	2.5775	6.14847	0.164855
410200	2019	0.775146	0	0.0899038	0.407374	2.50205	0.721003	13.1131	2.3293	4.74493	0.179612
410300	2019	0.876604	0	0.0488973	0.474221	3.30868	0.963754	14.5118	2.4397	5.46383	0.128614
410400	2019	0.485787	0	0.0723167	0.412272	2.43995	0.872451	12.7608	2.3926	4.26268	0.170553
410500	2019	0.798735	0	0.085555	0.403808	2.26019	0.750117	12.8496	2.3748	5.0689	0.181481
410600	2019	0.868246	0	0.0783685	0.302579	2.46772	0.650641	13.3143	2.2703	3.8712	0.146101
410700	2019	0.716064	0	0.0800868	0.341379	3.74523	0.694921	13.6395	2.3675	5.20949	0.159254
410800	2019	0.797917	0	0.0916237	0.333295	3.52091	0.548811	13.3211	2.3555	4.67283	0.107788
410900	2019	0.837248	0	0.103629	0.428452	1.46528	0.646696	13.0736	2.3956	4.63473	0.221345
411000	2019	0.61862	0	0.102261	0.340547	1.72079	0.703956	13.2106	2.3174	4.7362	0.128021
411100	2019	0.843916	0	0.0995542	0.407331	2.46362	0.575974	13.4228	2.3637	4.17439	0.136343
411200	2019	0.384644	0	0.0216273	0.34752	1.59969	0.636457	13.5918	2.3229	4.18966	0.18503
411400	2019	0.501877	0	0.0938901	0.50867	1.62492	0.68041	12.5793	2.2954	5.24702	0.184658
411500	2019	0.277632	1	0.0485029	0.440249	1.82229	0.692017	12.8905	2.2738	5.01063	0.216032
411600	2019	0.344234	0	0.105092	0.525209	0.823015	0.469688	12.9099	2.2641	5.34711	0.205196
411700	2019	0.461444	1	0.0639894	0.40996	0.763755	0.701399	12.6238	2.2569	5.20401	0.222467
420200	2019	0.758254	0	0.059568	0.508359	2.28766	0.780834	11.9219	2.3734	4.31749	0.150356
420300	2019	0.297407	0	0.0146201	0.592653	2.48153	0.755298	11.0017	2.3901	4.93447	0.202159
420500	2019	0.720939	0	0.0184173	0.373234	2.19427	0.790295	12.2466	2.3529	4.94876	0.133825
420600	2019	0.342945	0	0.0299067	0.387042	1.37232	0.51988	13.4013	2.3292	5.15329	0.151607
420700	2019	1.16825	0	0.0701754	0.370057	1.97554	0.523333	10.3207	2.3411	3.63759	0.109919
420800	2019	0.368424	0	0.0234602	0.450865	1.19182	0.617139	12.7377	2.2882	4.41884	0.144384
420900	2019	0.526341	1	0.0578392	0.527232	1.1692	0.598232	12.4918	2.3035	4.54329	0.177678
421100	2019	0.543381	1	0.0422753	0.573732	1.23688	0.800473	10.6043	2.2754	5.20949	0.230021
421200	2019	0.632238	0	0.0312756	0.390656	1.81754	0.694345	10.1466	2.3073	4.36945	0.175716
421300	2019	-0.0118886	1	0.0258997	0.563374	0.786948	0.660463	11.6572	2.2633	4.04305	0.135959
450200	2019	0.992578	0	0.0211862	0.426199	4.36802	1.02902	11.1353	2.3611	4.97673	0.15957
450300	2019	0.442936	0	0.019554	0.459387	4.59636	1.3434	10.6752	2.3115	5.0876	0.235373
450400	2019	0.303466	0	0.0280783	0.531117	1.97453	1.04798	10.064	2.3295	4.30406	0.29633
450500	2019	0.651378	0	0.0451241	0.218419	4.19944	0.647069	11.2697	2.2455	4.21951	0.154157
450600	2019	0.469435	0	0.0160308	0.212211	1.4731	1.00615	10.2181	2.2168	3.55535	0.199051
450700	2019	0.418112	0	0.0342988	0.295931	1.3555	0.63256	11.4197	2.2548	4.40672	0.165472
450800	2019	0.266551	0	0.0532918	0.327834	1.15471	0.902018	10.3968	2.2909	4.57471	0.232982
450900	2019	0.395109	0	0.0574704	0.437985	1.00347	0.987144	10.9884	2.3358	4.93447	0.249504
451000	2019	0.503526	1	0.0116844	0.307411	2.4695	0.912636	10.4804	2.2055	4.66344	0.380553
451100	2019	0.282441	0	0.021101	0.246835	1.29266	0.843745	8.74585	2.2635	3.91202	0.314013
451200	2019	0.513912	1	0.0129645	0.40181	1.36961	0.908318	8.83906	2.2883	4.49981	0.444519
451300	2019	-0.0973122	0	0.0201764	0.222713	1.783	0.931364	9.26498	2.219	4.04305	0.289603
451400	2019	0.176242	1	0.0145396	0.22958	3.7971	0.780854	10.5748	2.2728	4.07754	0.3806
510100	2019	2.03054	0	0.104639	0.48865	7.09038	2.06497	16.0221	2.6197	6.66186	0.117966
510300	2019	1.08458	0	0.0730427	0.485733	2.26006	0.839237	8.85296	2.3167	4.44265	0.162869
510400	2019	0.192872	0	0.014567	0.394001	2.49426	0.818152	10.8365	2.2737	3.8712	0.135968
510500	2019	1.00763	0	0.0416122	0.495979	2.43065	0.961599	11.6116	2.3007	4.91265	0.212923
510600	2019	1.09162	0	0.0649636	0.388549	3.7987	0.706373	11.3568	2.2919	4.90527	0.123372
510700	2019	0.885269	1	0.0262248	0.446965	3.74168	0.867009	11.7267	2.3851	5.21494	0.158764
510800	2019	0.313483	1	0.0183222	0.474417	1.22555	0.977568	9.75054	2.2609	4.47734	0.275039
510900	2019	0.975245	0	0.0680195	0.469471	0.925884	0.870696	12.1898	2.2671	4.36945	0.199161
511000	2019	1.07158	0	0.0757519	0.414697	1.73029	0.712282	10.3531	2.3231	5.96615	0.189846
511100	2019	0.991229	0	0.0275092	0.411437	2.25349	0.926655	10.7891	2.3096	4.7362	0.170217
511300	2019	1.39083	1	0.0580175	0.460349	1.97512	0.977009	10.9614	2.2483	5.0814	0.239102
511400	2019	0.947084	0	0.0478992	0.397602	0.615236	0.911008	13.5805	2.3297	4.70953	0.187915
511500	2019	0.980034	0	0.0415944	0.401636	1.79208	0.757759	10.7239	2.2833	4.91998	0.178179
511600	2019	1.0694	0	0.0724775	0.45145	1.25773	0.744183	10.2193	2.3454	4.84419	0.243872
511700	2019	0.968711	1	0.0397299	0.483809	1.40581	0.838963	8.82725	2.3157	4.64439	0.20567
511800	2019	0.720497	0	0.0101688	0.369611	4.63536	1.05634	8.84703	2.3315	4.00733	0.201171
511900	2019	0.530093	1	0.029773	0.673032	0.876667	1.06672	8.45192	2.3511	4.36945	0.413467
512000	2019	0.859432	0	0.0595093	0.497497	0.656988	1.05092	10.7376	2.3287	4.15888	0.245358
610100	2019	2.04593	0	0.0889571	0.551543	11.3222	2.3886	15.3983	2.6004	6.0845	0.133786
610200	2019	0.424673	1	0.0203503	0.440855	0.551266	0.771366	10.2264	2.4788	3.09104	0.34814
610300	2019	0.597837	0	0.0208092	0.406616	1.98263	0.809383	11.2449	2.2664	4.76217	0.157473
610700	2019	0.549172	1	0.0140611	0.358091	1.52756	0.620496	10.5305	2.2769	4.40672	0.247995
611000	2019	-0.0696424	1	0.0129587	0.256417	1.296	0.683955	10.4606	2.3033	3.68888	0.356716
